# Supplementary material for: Phytosterol Depletion in Soybean Oil Using a Synthetic Silica Adsorbent
Source: Foods. 2024 Oct 6;13(19):3172. doi: 10.3390/foods13193172 (PMC11475823; doi:10.3390/foods13193172)
Supplement: Supplementary file 1 [file foods-13-03172-s001.zip]

Archive with 1 entries (1 files):
- foods-3225218-supplementary.pdf
